# Supplementary material for: Prohibitin Links Cell Cycle, Motility and Invasion in Prostate Cancer Cells
Source: Int J Mol Sci. 2023 Jun 8;24(12):9919. doi: 10.3390/ijms24129919 (PMC10298516; doi:10.3390/ijms24129919)
Supplement: Supplementary file 1 [file ijms-24-09919-s001.zip]

Archive with 1 entries (1 files):
- ijms-2201646-supplementary.pdf
